# Supplementary material for: The Mediterranean Sea as a barrier to gene flow: evidence from variation in and around the F7 and F12 genomic regions
Source: BMC Evol Biol. 2010 Mar 27;10:84. doi: 10.1186/1471-2148-10-84 (PMC2853540; doi:10.1186/1471-2148-10-84)
Supplement: Additional file 4 — Haplotype frequencies per geographic area (South Europe, North Africa, Ivory Coast) from the F7 and the F12 genomic regions. Sheet 'F7': Haplotype frequencies per geographic area from the F7 genomic region. Microsatellite loci are separated by hyphens while SNPs and the 10 bp insertion/deletion polymorphism are not separated from each other. Numbers in microsatellite loci correspond to the repeat number. SNP and INDEL alleles are annotated by numbers '1' and '2'. The 14 polymorphisms are listed in the same order they appear on the chromosome (here seen in yellow background). Sheet 'F12': Haplotype frequencies per geographic area from the F12 genomic region. Microsatellite loci are separated by hyphens while SNPs are not separated from each other. Numbers in microsatellite loci correspond to repeat number, while SNP alleles are annotated by numbers '1' and '2'. The 8 polymorphisms are listed in the same order they appear on the chromosome (here seen in yellow background). [file 1471-2148-10-84-S4.XLS]

## Sheet: F7
HAPLOTYPE FREQUENCIES PER GEOGRAPHIC AREA FROM THE F7 GENOMIC REGION
Microsatellite loci are separated by hyphens while SNPs and the
10bp insertion/deletion polymorphism are not separated from each other. Numbers in microsatellite loci
correspond to the number of repeats. SNP and INDEL alleles
are annotated by numbers ‘1’ and ‘2’. The 14 polymorphisms
are listed in the same order they appear on the chromosome (here seen in yellow background):
	(AATAA)n	rs7327339	rs9324305	rs7994991	(AAT)n	(TTTAT)n	rs3011468	rs762635	rs762636	rs510317	rs510335	rs5742910	rs8001806	rs2259541
Haplotype	Frequency
	South Europe	North Africa	Ivory Coast
3-212-9-9-11122112	0.0014	0	0
3-212-11-7-21122121	0.0014	0.005	0
3-212-11-8-11121222	0.0043	0	0
3-212-11-8-21121222	0.0145	0.0099	0
3-212-11-8-21121221	0	0.0025	0.0111
3-212-11-8-21121212	0.0014	0.0025	0
3-212-11-8-21122122	0.0029	0	0
3-212-11-8-21122121	0.0029	0.005	0
3-212-11-8-22211212	0.0014	0	0
3-212-11-9-12211222	0	0.0025	0
3-212-11-9-21121221	0.0029	0	0.0111
3-212-11-13-22211222	0	0.0025	0
3-222-9-7-21121222	0.0014	0.0025	0
3-222-9-12-21121222	0	0.0025	0
3-222-11-7-11122122	0	0.0025	0
3-222-11-8-11121222	0.0014	0	0
3-222-11-8-11122122	0.0072	0.005	0
3-222-11-8-11122121	0.0029	0	0
3-222-11-8-12211212	0.0014	0	0
3-222-11-8-21121222	0.0014	0.005	0
3-222-11-8-21121221	0.0058	0.005	0
3-222-11-8-21121212	0.0029	0	0
3-222-11-8-21122112	0.0014	0	0
3-222-11-9-11121212	0.0014	0	0
3-222-11-10-22211211	0.0014	0	0
3-222-11-12-22211222	0	0.0025	0
3-222-11-13-12211212	0	0.0025	0
3-222-11-14-11121222	0	0.0025	0
3-222-11-14-11121212	0	0.0025	0
3-222-11-14-11121211	0	0.0025	0
3-112-9-7-11121221	0.0058	0.005	0
3-112-9-7-11121212	0.0014	0	0
3-112-9-7-21121222	0.0014	0.0025	0
3-112-9-7-21121212	0.0014	0.0025	0
3-112-9-8-21121222	0	0.0025	0
3-112-9-8-21121221	0	0.0025	0
3-112-9-8-21121212	0	0.0025	0
3-112-9-8-21122121	0.0014	0	0
3-112-10-7-21121221	0	0.0025	0
3-112-11-8-11121222	0	0.0025	0
3-112-11-8-11121221	0.0014	0.0025	0
3-112-11-8-11121212	0.0014	0	0
3-112-11-8-11122112	0.0014	0	0
3-112-11-8-21121222	0.0014	0.005	0
3-112-11-8-21121221	0.0043	0	0
3-112-12-8-21121222	0	0.0025	0
3-111-7-7-21121221	0	0.0025	0
3-111-9-8-21122111	0	0.0025	0
3-111-12-12-21122121	0	0.0025	0
3-122-9-7-11122122	0.0014	0	0
3-122-9-8-11121221	0	0.0025	0
3-122-10-7-11121221	0	0.005	0
3-122-10-8-11121221	0	0.0074	0
3-122-10-13-12211212	0	0.005	0
3-122-11-7-12211221	0.0014	0.005	0
3-122-11-7-21121222	0.0014	0.0074	0
3-122-11-7-21121212	0	0.0025	0
3-122-11-7-21122121	0	0.0025	0
3-122-11-8-11121222	0	0.0025	0
3-122-11-8-11121221	0	0.0025	0
3-122-11-8-11121211	0	0.005	0
3-122-11-8-12211222	0	0.0025	0
3-122-11-8-12211221	0	0	0.0111
3-122-11-8-12211212	0.0014	0	0
3-122-11-8-21121222	0.0087	0.0074	0
3-122-11-8-21121221	0.0014	0.0025	0
3-122-11-8-21121212	0.0058	0.0025	0
3-122-11-8-21121211	0.0014	0	0
3-122-11-8-21122122	0.0014	0.0025	0
3-122-11-8-21122121	0.0014	0.0025	0
3-122-11-13-11121222	0.0014	0.0099	0
3-122-11-13-11121212	0.0014	0.0025	0
3-122-12-8-11121221	0.0014	0	0
3-122-12-8-21121222	0.0014	0	0
3-121-9-7-11122122	0	0.0025	0
3-121-9-7-11122121	0	0.0025	0.0222
3-121-9-8-21122111	0.0014	0	0
3-121-9-10-21122111	0.0014	0	0
3-121-12-12-11121221	0	0.0025	0.0111
5-212-9-7-11121211	0.0014	0	0
5-212-9-7-21121222	0.0029	0.0025	0
5-212-9-7-21121221	0.0014	0	0.0111
5-212-9-8-11122122	0	0.0025	0
5-212-9-8-21122121	0.0014	0	0
5-212-9-8-22211212	0.0014	0	0
5-212-10-8-11121222	0	0	0.0111
5-212-10-8-11122121	0.0029	0.0025	0.0111
5-212-10-8-21121221	0	0	0.0111
5-212-10-8-21121212	0	0.0025	0
5-212-11-8-11121222	0.0014	0.0025	0
5-212-11-8-11121212	0.0014	0	0
5-212-11-8-11122122	0.0014	0	0
5-212-11-8-11122121	0.0014	0	0
5-212-11-8-11122112	0.0029	0	0
5-212-11-8-21121222	0.0072	0	0
5-212-11-8-21121221	0.013	0.0124	0
5-212-11-8-21121212	0.0043	0.0025	0.0111
5-212-11-8-21121211	0.0087	0	0
5-212-11-8-21122121	0.0014	0	0
5-212-11-8-21122112	0.0029	0	0
5-212-11-8-22211222	0.0014	0	0
5-212-11-9-11121211	0	0.005	0
5-212-11-9-12211212	0.0014	0	0
5-212-11-9-21121221	0	0.0025	0
5-212-11-9-22211222	0.0014	0	0
5-212-11-9-22211212	0.0014	0	0
5-212-11-10-22211212	0.0029	0	0
5-212-11-12-22211222	0.0014	0	0
5-211-9-8-11121222	0	0	0.0111
5-222-9-7-11121222	0.0058	0	0
5-222-9-7-11121221	0	0.0099	0
5-222-9-7-11121212	0.0058	0	0
5-222-9-7-11121211	0.0014	0	0
5-222-9-7-11122122	0.0014	0	0
5-222-9-7-11122121	0	0.0025	0
5-222-9-7-12211222	0.0014	0	0
5-222-9-7-12211212	0.0188	0	0
5-222-9-7-12211211	0.0014	0	0
5-222-9-7-21121222	0.0058	0.0025	0
5-222-9-7-21121212	0.0014	0	0
5-222-9-7-21121211	0.0072	0	0
5-222-9-8-12211222	0	0	0.0111
5-222-9-8-22211222	0	0.005	0
5-222-9-8-22211221	0.0014	0	0
5-222-9-9-22211212	0	0.0025	0
5-222-10-7-11122121	0.0014	0	0
5-222-10-7-11122111	0	0	0.0111
5-222-10-7-21121221	0	0.0025	0
5-222-10-7-21122121	0	0.0025	0
5-222-10-7-21122112	0.0014	0	0
5-222-10-8-21121222	0.0014	0	0.0111
5-222-10-8-22212212	0.0014	0	0
5-222-10-9-22211212	0.0014	0	0
5-222-10-13-21121221	0	0	0.0111
5-222-11-7-11121222	0.0014	0	0
5-222-11-7-11121211	0.0014	0	0
5-222-11-7-12211222	0.0014	0	0
5-222-11-7-12211212	0.0014	0	0
5-222-11-7-21121222	0.0029	0.0025	0
5-222-11-7-21121221	0.0029	0	0
5-222-11-7-21121212	0.0043	0.0025	0
5-222-11-7-21122122	0.0014	0	0
5-222-11-7-22211212	0.0029	0	0
5-222-11-8-11121222	0.0087	0	0
5-222-11-8-11121212	0.0043	0.0025	0
5-222-11-8-11121211	0	0.0025	0
5-222-11-8-11122122	0.0014	0.0025	0
5-222-11-8-12211222	0.0029	0.0025	0
5-222-11-8-12211221	0.0014	0	0
5-222-11-8-12211212	0.0029	0	0
5-222-11-8-21121222	0.0275	0.0223	0
5-222-11-8-21121221	0.0043	0.0074	0
5-222-11-8-21121212	0.0087	0.0074	0
5-222-11-8-21121211	0	0	0.0111
5-222-11-8-21122122	0.0014	0	0
5-222-11-8-21122121	0.0029	0.0025	0
5-222-11-8-21122112	0.0029	0	0
5-222-11-8-22211222	0.0029	0.0025	0
5-222-11-8-22211221	0.0029	0	0
5-222-11-8-22211212	0.0014	0	0
5-222-11-9-21121212	0.0014	0	0
5-222-11-9-22211222	0.0014	0	0
5-222-11-9-22211221	0.0014	0.0025	0
5-222-11-10-21122122	0	0.0025	0
5-222-11-10-21122121	0.0014	0.0025	0
5-222-11-10-21122112	0.0043	0	0
5-222-11-12-21121212	0.0014	0	0
5-222-11-13-11121222	0	0.0025	0
5-222-11-13-21121222	0.0058	0.0025	0
5-222-11-14-11121221	0	0.005	0
5-222-11-14-11121211	0.0014	0	0
5-222-11-14-12211212	0.0014	0	0
5-222-12-7-21121212	0	0.0025	0
5-222-12-8-11122121	0.0014	0.0025	0.0111
5-222-12-8-21121222	0.0058	0	0.0111
5-222-12-8-21121212	0.0014	0	0
5-222-12-9-21121222	0.0014	0	0
5-222-12-13-21121221	0.0014	0.0025	0
5-222-12-14-21121222	0.0014	0	0
5-221-7-8-21121212	0	0.0074	0
5-221-9-7-11121221	0.0014	0	0
5-221-9-8-11121221	0.0014	0.0025	0.0111
5-221-9-8-11122122	0	0	0.0111
5-221-9-8-21121222	0	0	0.0111
5-221-9-12-11121212	0	0.0025	0
5-221-11-8-11121222	0.0014	0	0
5-221-11-8-11122121	0	0.0025	0
5-221-11-9-11121222	0	0	0.0111
5-112-8-13-21121222	0.0014	0	0
5-112-9-7-11121222	0.0014	0	0
5-112-9-7-11121212	0.0014	0	0
5-112-9-7-11122112	0.0043	0	0
5-112-9-7-12211212	0.0029	0	0
5-112-9-7-12211211	0.0014	0	0
5-112-9-7-21121222	0.0029	0	0
5-112-9-7-21121221	0	0.005	0
5-112-9-7-21121212	0.0029	0	0
5-112-9-8-11122122	0	0.0025	0
5-112-9-8-11122112	0.0029	0	0
5-112-9-8-21121222	0.0014	0.0025	0
5-112-9-8-21122121	0.0014	0.0025	0
5-112-9-8-22211211	0	0.0025	0
5-112-9-9-11121222	0.0014	0	0
5-112-9-13-11121222	0	0.0025	0.0111
5-112-10-7-21121221	0	0.0025	0
5-112-10-8-11121222	0	0	0.0111
5-112-10-8-11121221	0.0058	0.0025	0.0111
5-112-10-8-11122121	0	0.0025	0
5-112-10-8-21121222	0.0014	0.0074	0
5-112-10-8-21121212	0.0014	0	0
5-112-10-8-21122122	0.0014	0.0099	0
5-112-10-9-21122112	0.0014	0	0
5-112-10-10-21121222	0.0014	0	0
5-112-10-12-21121222	0	0.0025	0.0111
5-112-11-7-11121121	0	0.0025	0
5-112-11-7-11121222	0.0014	0	0
5-112-11-7-11121221	0.0029	0	0
5-112-11-7-11121212	0	0.0025	0
5-112-11-7-11122121	0.0014	0	0
5-112-11-7-12211222	0.0014	0.0025	0.0111
5-112-11-7-12211212	0.0014	0	0
5-112-11-7-21121222	0.0058	0	0
5-112-11-7-21121221	0.0029	0.0025	0
5-112-11-7-21121212	0.0014	0	0
5-112-11-8-11121222	0.0217	0.0149	0
5-112-11-8-11121221	0.0174	0.0198	0
5-112-11-8-11121212	0.0087	0.005	0.0111
5-112-11-8-11122122	0.0072	0.0149	0
5-112-11-8-11122121	0.0116	0.0124	0.0444
5-112-11-8-11122112	0.0014	0.005	0
5-112-11-8-12211222	0.0058	0	0
5-112-11-8-12211212	0.0058	0.0025	0
5-112-11-8-21121222	0.0246	0.0198	0
5-112-11-8-21121221	0.013	0.0173	0
5-112-11-8-21121212	0.0087	0.0025	0
5-112-11-8-21121211	0.0014	0.0025	0
5-112-11-8-21122122	0	0.0025	0
5-112-11-8-21122121	0.0014	0	0
5-112-11-8-21122112	0.0014	0.0025	0
5-112-11-8-21111222	0	0.0025	0
5-112-11-8-22211222	0.0072	0.0149	0
5-112-11-8-22211221	0.0029	0.0025	0
5-112-11-8-22211212	0.0072	0.005	0
5-112-11-8-22211211	0.0029	0.0025	0
5-112-11-9-11122122	0.0043	0.0074	0.0111
5-112-11-9-11122121	0.0014	0	0.0111
5-112-11-9-21121221	0.0029	0	0
5-112-11-9-22211222	0.0014	0	0
5-112-11-9-22211221	0.0014	0.0025	0
5-112-11-10-21121221	0.0043	0.0025	0
5-112-11-12-12211222	0.0029	0.0025	0
5-112-11-12-12211211	0	0.0025	0
5-112-11-12-21121222	0.0014	0	0
5-112-11-12-21121212	0.0014	0	0
5-112-11-13-12211221	0	0.0025	0
5-112-11-13-21121211	0.0014	0	0
5-112-11-13-21122122	0.0029	0	0
5-112-11-13-21122121	0	0.0025	0
5-112-11-14-11121212	0.0014	0	0
5-112-11-14-11121211	0	0.005	0
5-112-11-14-11122122	0.0014	0.0025	0
5-112-11-14-11122121	0.0014	0	0
5-112-11-14-21121222	0.0014	0	0
5-112-12-8-21121221	0.0014	0	0
5-111-9-7-11121221	0	0	0.0111
5-111-9-7-11122122	0.0014	0.0025	0.0222
5-111-9-7-11122121	0	0.0025	0
5-111-9-7-22211222	0.0058	0	0.0111
5-111-9-7-22211212	0.0029	0	0
5-111-9-8-21121221	0.0014	0.0025	0.0111
5-111-9-8-21121212	0	0	0.0111
5-111-9-8-21122112	0.0014	0.0025	0.0111
5-111-9-9-11121221	0	0.0025	0
5-111-9-12-21121222	0	0	0.0111
5-111-9-12-21121221	0	0.0025	0
5-111-10-12-21111221	0	0	0.0111
5-111-12-8-21121221	0	0	0.0111
5-111-12-12-21121221	0	0	0.0111
5-122-9-7-11121222	0.0014	0	0
5-122-9-7-11121212	0.0043	0	0
5-122-9-7-12211212	0.0029	0	0
5-122-9-7-12211211	0.0014	0	0
5-122-9-7-21121222	0.0072	0.005	0
5-122-9-7-21121221	0.0029	0	0
5-122-9-7-21121211	0.0014	0.0025	0
5-122-9-7-21122121	0.0014	0	0.0111
5-122-9-7-21122112	0.0043	0	0
5-122-9-8-11121212	0.0014	0	0
5-122-9-8-11122121	0.0014	0	0
5-122-9-8-12211222	0	0.0025	0
5-122-9-8-21121221	0.0072	0.0099	0
5-122-9-8-21122112	0	0.0025	0
5-122-9-8-21111221	0	0	0.0111
5-122-9-8-22211212	0	0.0025	0
5-122-9-9-21121222	0.0014	0.005	0
5-122-9-9-21121221	0.0014	0	0
5-122-9-12-21121221	0	0.0025	0
5-122-9-13-21121222	0	0.0025	0
5-122-10-7-11121222	0	0.0025	0
5-122-10-7-11121221	0	0.0025	0
5-122-10-7-11122121	0	0.0074	0.0111
5-122-10-7-21121221	0	0	0.0111
5-122-10-7-21122112	0	0.0025	0
5-122-10-8-11121221	0.0014	0.0025	0.0111
5-122-10-8-11122121	0	0	0.0111
5-122-10-8-21121222	0.0014	0	0.0222
5-122-10-8-21121221	0	0	0.0111
5-122-10-8-21121212	0.0014	0	0
5-122-10-8-21122122	0	0.0025	0
5-122-10-8-21122121	0.0014	0	0
5-122-10-8-21122112	0.0014	0	0
5-122-10-12-21121212	0	0.0025	0
5-122-10-12-21122121	0.0014	0.0025	0.0111
5-122-10-13-11121222	0	0	0.0111
5-122-10-13-12211212	0	0.0025	0
5-122-11-7-11121221	0.0029	0.0025	0
5-122-11-7-11121211	0	0.0025	0
5-122-11-7-12211222	0.0014	0	0
5-122-11-7-12211211	0.0014	0	0
5-122-11-7-21121222	0.0101	0.0099	0
5-122-11-7-21121221	0.0058	0.0074	0
5-122-11-7-21121212	0.0101	0.005	0
5-122-11-7-21121211	0.0014	0	0
5-122-11-7-21111222	0	0.0025	0
5-122-11-7-21111221	0	0.005	0
5-122-11-7-22211222	0.0014	0.0025	0
5-122-11-8-11121222	0.0145	0.0074	0
5-122-11-8-11121221	0.0101	0.0099	0.0111
5-122-11-8-11121212	0.0261	0.0248	0
5-122-11-8-11121211	0.0014	0.0025	0
5-122-11-8-11122122	0.0072	0	0
5-122-11-8-11122121	0.0029	0.005	0.0222
5-122-11-8-11122112	0.0159	0	0
5-122-11-8-11122111	0.0029	0	0
5-122-11-8-12211222	0.0043	0.0025	0
5-122-11-8-12211221	0.0014	0	0
5-122-11-8-12211212	0.0014	0.0025	0
5-122-11-8-21121222	0.0551	0.0396	0
5-122-11-8-21121221	0.0246	0.0396	0.0111
5-122-11-8-21121212	0.0217	0.0099	0
5-122-11-8-21121211	0.0014	0.0025	0
5-122-11-8-21122122	0.013	0.005	0
5-122-11-8-21122121	0.0072	0	0.0222
5-122-11-8-21122112	0.0043	0	0
5-122-11-8-21122111	0.0014	0.0025	0
5-122-11-8-21111221	0.0014	0.005	0
5-122-11-8-22211222	0.0072	0.0149	0
5-122-11-8-22211221	0	0.0025	0
5-122-11-8-22211212	0.0087	0	0
5-122-11-8-22211211	0.0014	0.0025	0
5-122-11-9-11122122	0	0.0025	0
5-122-11-9-11122121	0	0.0025	0
5-122-11-9-21121222	0.0029	0.005	0
5-122-11-10-21121222	0.0029	0	0
5-122-11-10-21121221	0.0014	0	0
5-122-11-12-11121221	0.0014	0	0
5-122-11-12-21121222	0.0014	0.005	0
5-122-11-12-21121221	0.0014	0.0025	0
5-122-11-13-21121222	0.0014	0.005	0
5-122-11-13-21122122	0.0014	0	0
5-122-11-14-11121211	0.0014	0	0
5-122-11-14-21121222	0.0014	0.0025	0
5-122-11-15-21121221	0.0014	0.0025	0
5-122-12-8-11121212	0.0029	0.0025	0
5-122-12-8-11122122	0.0014	0	0
5-122-12-13-21121221	0	0.0025	0
5-122-13-8-21121222	0	0.0025	0
5-122-13-8-21121221	0	0.0025	0
5-121-7-8-21121222	0	0.0025	0
5-121-7-8-21121212	0	0.0025	0
5-121-7-8-22211221	0.0014	0	0
5-121-9-7-11121222	0.0014	0	0
5-121-9-7-11121212	0	0	0.0111
5-121-9-7-11122122	0	0.0025	0
5-121-9-7-11122121	0	0	0.0111
5-121-9-7-21121222	0.0014	0	0
5-121-9-7-21121221	0.0029	0	0
5-121-9-8-11121221	0.0014	0.005	0.0222
5-121-9-8-11122121	0	0	0.0111
5-121-9-8-21121222	0	0.0025	0
5-121-9-8-21121211	0.0014	0	0
5-121-9-8-21122121	0.0014	0	0.0444
5-121-9-8-21122112	0	0.0025	0
5-121-9-9-21121222	0.0014	0.0074	0
5-121-9-9-21121221	0	0	0.0111
5-121-9-10-21111221	0	0	0.0111
5-121-9-11-11121222	0	0	0.0111
5-121-9-11-21122112	0	0	0.0111
5-121-10-7-21121221	0	0	0.0222
5-121-10-8-11122122	0	0.0025	0
5-121-10-8-11122112	0	0	0.0111
5-121-12-12-11121221	0	0.0025	0
5-121-12-12-21121221	0	0	0.0222
6-122-10-7-11122121	0	0.0025	0
6-122-10-8-11121221	0	0	0.0111
8-222-11-7-21122121	0.0014	0	0
8-112-9-8-11122122	0.0014	0.0025	0
8-112-9-8-21121221	0	0.0025	0
8-112-9-8-21111221	0	0.0025	0
8-112-10-8-21121221	0	0.0025	0
8-112-11-7-11121221	0	0.0025	0
8-112-11-8-11121222	0	0.0025	0
8-112-11-8-11122122	0	0.0025	0
8-112-11-8-21121222	0.0014	0	0
8-112-11-8-21121221	0	0.0074	0
8-112-11-8-21121212	0	0.0025	0
8-112-11-9-11122122	0	0.0025	0
8-112-11-13-11121221	0	0.005	0
8-111-9-7-22211222	0	0	0.0111
8-122-10-7-11122121	0	0	0.0222
8-122-10-8-11122121	0	0	0.0111
8-122-10-8-21122121	0	0	0.0111
8-122-10-12-21122121	0	0	0.0111
8-122-11-8-21121221	0	0.0074	0
8-122-11-14-21121222	0	0.0025	0
9-222-9-7-21121221	0	0.0025	0
9-222-9-8-21121222	0	0	0.0111
9-122-10-8-21121221	0	0	0.0111
9-122-11-7-11121221	0	0.0025	0
9-122-11-7-11121212	0.0014	0	0
9-122-11-8-11121221	0	0.0025	0
9-122-11-12-11121221	0	0.005	0
9-121-9-9-21121222	0.0014	0	0

## Sheet: F12
HAPLOTYPE FREQUENCIES PER GEOGRAPHIC AREA FROM THE F12 GENOMIC REGION
Microsatellite loci are separated by hyphens while SNPs
are not separated from each other. Numbers in microsatellite loci
correspond to the number of repeats. SNP alleles
are annotated by numbers ‘1’ and ‘2’. The 8 polymorphisms
are listed in the same order they appear on the chromosome (here seen in yellow background):
	(TTAT)n	(TTTA)n	rs6556301	(AAAT)n	rs1801020	rs461259	rs4246823	rs10040744
Haplotype	Frequency
	South Europe	North Africa	Ivory Coast
7-6-1-9-1122	0	0.0025	0
7-6-1-9-1121	0	0	0.0111
7-6-1-10-2222	0	0	0.0111
7-6-2-10-1122	0	0	0.0111
7-8-1-9-1122	0	0.005	0
7-8-1-9-1121	0	0.0025	0
7-8-1-9-1222	0	0.0025	0
7-8-1-9-2121	0	0	0.0222
7-8-1-9-2112	0	0.0025	0
7-8-1-10-1122	0.0029	0.0025	0
7-8-1-10-1112	0	0.0025	0
7-8-1-10-1222	0	0.0025	0
7-8-1-10-2122	0.0014	0.005	0
7-8-1-10-2112	0	0.0025	0
7-8-1-10-2222	0	0.0074	0
7-8-1-11-1121	0	0	0.0111
7-8-1-11-1222	0	0	0.0111
7-8-1-11-2122	0	0.0025	0.0111
7-8-1-11-2222	0.0014	0	0
7-8-2-10-1122	0	0.0025	0
7-8-2-10-1112	0	0.0025	0.0111
7-8-2-10-2212	0	0.0025	0
7-8-2-11-2122	0	0.0025	0.0111
7-8-2-11-2222	0	0	0.0111
7-8-2-13-1122	0	0.0025	0
7-9-1-10-2122	0	0	0.0111
7-9-1-11-2122	0	0	0.0111
8-6-1-9-2122	0	0	0.0111
8-6-1-10-1122	0	0.005	0.0111
8-6-1-10-1112	0	0.0025	0.0111
8-6-1-11-2121	0	0	0.0222
8-6-1-13-1122	0	0	0.0111
8-8-1-8-1222	0.0014	0.0025	0
8-8-1-9-1122	0.0101	0.0173	0.0111
8-8-1-9-1121	0.0029	0	0.0111
8-8-1-9-1112	0.0029	0.0025	0
8-8-1-9-1222	0.0014	0.0124	0.0111
8-8-1-9-1212	0	0	0.0111
8-8-1-9-2122	0.0029	0.0099	0.0111
8-8-1-9-2112	0.0029	0.0099	0
8-8-1-9-2222	0.0101	0.0124	0
8-8-1-9-2212	0.0014	0.0025	0
8-8-1-10-1122	0.1261	0.1634	0.0556
8-8-1-10-1121	0.0029	0.0074	0.0111
8-8-1-10-1112	0.0565	0.052	0.0222
8-8-1-10-1222	0.0435	0.0495	0
8-8-1-10-1221	0.0029	0	0
8-8-1-10-1212	0.0014	0	0
8-8-1-10-1211	0	0.0025	0.0111
8-8-1-10-2122	0.0043	0.0025	0.0111
8-8-1-10-2112	0.0043	0.0074	0
8-8-1-10-2222	0.013	0.005	0.0222
8-8-1-10-2212	0	0.0074	0
8-8-1-11-1122	0.0217	0.005	0
8-8-1-11-1112	0.0101	0.005	0.0111
8-8-1-11-1222	0.0029	0.0025	0
8-8-1-11-1212	0.0014	0	0
8-8-1-11-2122	0.0029	0.0124	0
8-8-1-11-2112	0.0014	0	0
8-8-1-11-2222	0	0.0025	0.0111
8-8-1-12-1122	0.0029	0.0248	0
8-8-1-12-1112	0.0145	0.0198	0
8-8-1-12-1222	0.0101	0.0124	0
8-8-1-12-1212	0.0014	0	0
8-8-1-13-1122	0.0072	0.0025	0.0333
8-8-1-13-1112	0.0101	0	0
8-8-1-13-1222	0.0014	0	0
8-8-1-13-2112	0.0014	0	0
8-8-1-13-2222	0.0014	0	0
8-8-1-14-1112	0.0014	0	0.0111
8-8-2-8-1121	0	0.0025	0
8-8-2-8-1112	0.0029	0	0
8-8-2-9-2122	0.0029	0	0
8-8-2-10-1122	0.0333	0.0099	0
8-8-2-10-1112	0.0275	0.005	0
8-8-2-10-1222	0.0043	0.005	0
8-8-2-10-2122	0.0058	0.0025	0
8-8-2-10-2112	0.0145	0	0
8-8-2-10-2222	0.0087	0	0.0111
8-8-2-10-2212	0.0014	0	0
8-8-2-11-1122	0.0014	0.0025	0
8-8-2-11-1112	0.0043	0	0
8-8-2-11-1222	0.0029	0	0
8-8-2-11-2222	0.0087	0.0025	0
8-8-2-12-1122	0.0246	0.0099	0
8-8-2-12-1121	0.0014	0	0
8-8-2-12-1112	0.0043	0	0
8-8-2-12-1222	0.0101	0.0025	0
8-8-2-12-1212	0.0014	0.0025	0
8-8-2-12-2122	0.0014	0	0
8-8-2-12-2112	0	0.0074	0
8-8-2-12-2222	0.0043	0.0025	0
8-8-2-13-1122	0.0014	0	0
8-8-2-13-1112	0	0.005	0
8-9-1-9-1122	0.0014	0.0149	0
8-9-1-10-1122	0.0029	0.0149	0
8-9-1-10-1121	0	0.0025	0
8-9-1-10-1112	0	0.0025	0.0111
8-9-1-10-1222	0.0029	0.0025	0
8-9-1-10-2122	0	0.0025	0.0222
8-9-1-10-2112	0	0.0025	0
8-9-1-11-1122	0	0.0074	0
8-9-1-11-1112	0	0.0025	0
8-9-1-11-2122	0	0.0025	0
8-9-1-11-2112	0	0.005	0
8-9-1-11-2111	0	0.0025	0.0111
8-9-1-11-2211	0.0014	0	0
8-9-1-12-1122	0	0.005	0
8-9-2-9-2122	0.0014	0	0
8-9-2-10-1112	0.0014	0	0
8-9-2-10-2222	0	0.0025	0
8-9-2-11-1112	0.0014	0	0
8-10-1-9-1122	0	0.005	0
8-10-1-10-1112	0.0014	0	0
8-10-1-13-1122	0.0014	0	0
8-10-1-13-2112	0	0.0025	0
8-10-2-12-1122	0.0014	0	0
8-11-1-10-1122	0.0014	0	0
8-11-1-10-1112	0.0029	0	0
8-11-2-10-2122	0	0.0025	0
9-6-2-11-2121	0	0	0.0111
9-8-1-9-1122	0.0014	0	0
9-8-1-9-1112	0.0014	0	0
9-8-1-9-1222	0.0014	0.005	0
9-8-1-9-1212	0.0014	0	0
9-8-1-9-2122	0.0014	0	0
9-8-1-9-2112	0.0029	0.005	0
9-8-1-9-2222	0.0029	0	0
9-8-1-9-2212	0.0014	0	0
9-8-1-10-1122	0.0058	0.0074	0
9-8-1-10-1121	0.0014	0.005	0
9-8-1-10-1112	0.0072	0	0
9-8-1-10-1222	0	0.0025	0
9-8-1-10-2122	0.0014	0	0
9-8-1-10-2112	0.0014	0	0
9-8-1-11-1122	0.0014	0	0
9-8-1-11-1121	0	0.0025	0
9-8-1-11-1112	0.0014	0	0
9-8-1-11-1222	0.0014	0	0
9-8-1-12-1122	0.0058	0	0
9-8-1-12-1112	0.0043	0.0025	0
9-8-1-12-1222	0.0014	0.0025	0
9-8-2-10-1122	0.0072	0	0
9-8-2-10-1112	0.0029	0	0
9-8-2-10-1222	0.0058	0	0
9-8-2-10-2112	0	0.0025	0
9-8-2-10-2222	0.0029	0.0025	0
9-8-2-11-1112	0.0029	0	0
9-8-2-11-2122	0.0014	0	0
9-8-2-12-1122	0.0072	0.0025	0
9-8-2-12-1222	0.0116	0.0025	0
9-8-2-12-2122	0.0014	0	0
9-8-2-12-2222	0.0043	0	0
9-8-2-12-2212	0.0014	0	0
9-11-1-10-1122	0.0014	0	0
9-11-1-11-1122	0	0.0025	0
9-11-1-11-1121	0	0.0025	0
10-8-1-9-1122	0	0.0025	0
10-8-1-9-2222	0.0014	0	0
10-8-1-10-1112	0	0.0074	0
10-8-1-10-1212	0.0014	0	0
10-8-1-10-2211	0	0	0.0111
10-8-1-12-1112	0.0014	0.0025	0
10-8-1-13-2111	0	0	0.0111
10-8-2-12-1122	0.0029	0.0025	0
10-8-2-13-2122	0.0014	0	0
10-8-2-13-2112	0.0014	0	0
11-6-1-9-1122	0	0	0.0111
11-8-1-8-1112	0	0.005	0
11-8-1-9-1122	0	0.0025	0.0111
11-8-1-9-1112	0	0	0.0111
11-8-1-9-1222	0	0	0.0111
11-8-1-9-2122	0.0014	0.0025	0
11-8-1-9-2112	0.0014	0.0025	0
11-8-1-9-2222	0.0029	0.005	0
11-8-1-10-1122	0.0406	0.0371	0
11-8-1-10-1121	0.0014	0.0025	0
11-8-1-10-1112	0.0072	0.005	0.0111
11-8-1-10-1222	0.0072	0.0074	0
11-8-1-10-1212	0.0029	0	0
11-8-1-10-2122	0.0087	0.0025	0
11-8-1-10-2112	0.0029	0	0.0111
11-8-1-10-2222	0.0058	0	0
11-8-1-10-2212	0.0014	0	0
11-8-1-11-1122	0.0043	0	0
11-8-1-11-1121	0	0.0025	0.0111
11-8-1-11-1112	0.0014	0	0
11-8-1-11-1222	0.0029	0	0
11-8-1-12-1122	0.0058	0.0074	0.0111
11-8-1-12-1112	0.0014	0	0
11-8-1-12-1222	0.0087	0.0074	0
11-8-1-12-1212	0.0029	0	0
11-8-2-10-1122	0.0014	0.0025	0.0111
11-8-2-10-1112	0.0014	0	0
11-8-2-10-2122	0.0058	0.0025	0
11-8-2-11-1122	0.0014	0	0
11-8-2-11-1112	0.0058	0	0
11-8-2-11-1111	0.0014	0	0
11-8-2-11-1222	0.0043	0	0
11-8-2-11-2112	0.0029	0	0
11-8-2-11-2222	0.0029	0.005	0
11-8-2-11-2212	0.0014	0	0
11-8-2-12-1122	0.0087	0.0074	0
11-8-2-12-1112	0.0014	0.0025	0
11-8-2-12-1222	0.0058	0	0
11-8-2-12-1212	0.0029	0	0
11-8-2-12-2122	0.0014	0.0025	0
11-8-2-13-1122	0.0043	0	0
11-8-2-13-1112	0.0014	0	0
11-8-2-13-2112	0	0	0.0111
11-8-2-15-2122	0.0014	0	0
11-9-1-9-1122	0.0014	0	0
11-9-1-10-1122	0.0029	0.0198	0
11-9-1-10-1121	0	0.0025	0
11-9-1-10-1112	0.0029	0.005	0
11-9-1-10-1222	0	0.0025	0
11-9-1-10-2112	0	0.0025	0.0111
11-9-1-10-2212	0	0.0074	0
11-9-2-11-2122	0	0.0025	0
11-11-1-10-1122	0	0.0025	0
12-6-1-9-1112	0	0	0.0111
12-6-1-11-1121	0	0.0025	0
12-6-1-11-1112	0	0.0025	0
12-6-1-11-2121	0	0	0.0111
12-6-2-9-2122	0	0	0.0111
12-6-2-14-2222	0	0	0.0111
12-7-1-10-1112	0	0.0025	0
12-7-1-13-1112	0	0	0.0111
12-8-1-6-1122	0	0	0.0111
12-8-1-9-1122	0.0087	0.0074	0
12-8-1-9-1121	0	0.0025	0
12-8-1-9-1112	0.0029	0	0
12-8-1-9-1222	0.0014	0	0.0111
12-8-1-9-2122	0.0029	0.0025	0.0111
12-8-1-9-2121	0	0.0025	0
12-8-1-9-2112	0.0014	0	0
12-8-1-9-2222	0.0014	0	0
12-8-1-10-1122	0.013	0.0173	0.0222
12-8-1-10-1121	0.0029	0	0
12-8-1-10-1112	0.0058	0.0025	0.0111
12-8-1-10-1222	0.0145	0.0099	0
12-8-1-10-1212	0.0043	0	0.0111
12-8-1-10-2122	0.0014	0	0
12-8-1-10-2222	0	0.005	0.0333
12-8-1-11-1112	0	0.0025	0
12-8-1-11-1222	0.0014	0	0.0111
12-8-1-12-1122	0.0014	0.005	0
12-8-1-12-1121	0.0014	0	0
12-8-1-12-1112	0.0014	0	0
12-8-1-12-1222	0.013	0	0
12-8-1-12-2112	0	0.0025	0
12-8-1-13-1122	0.0014	0.005	0
12-8-1-13-1112	0.0014	0	0.0111
12-8-2-10-1122	0.0058	0.005	0.0222
12-8-2-10-1112	0	0.0025	0
12-8-2-10-1222	0	0.0025	0
12-8-2-10-1221	0.0014	0	0
12-8-2-10-2122	0.0014	0	0
12-8-2-10-2112	0.0014	0.0025	0
12-8-2-10-2212	0.0014	0	0
12-8-2-11-1122	0.0014	0	0
12-8-2-12-1122	0.0087	0.0074	0
12-8-2-12-1222	0.0043	0.0099	0
12-8-2-12-1212	0.0014	0	0
12-8-2-12-2112	0.0014	0	0
12-8-2-13-1122	0.0043	0	0
12-10-1-9-1122	0	0.005	0
12-10-1-11-1122	0.0014	0	0
12-10-1-11-2112	0	0.0025	0
13-6-1-9-2122	0	0	0.0111
13-6-1-10-1112	0	0	0.0111
13-6-1-10-2122	0	0.0025	0.0222
13-6-1-13-1122	0	0	0.0111
13-8-1-9-1122	0.0014	0.0025	0
13-8-1-9-2122	0	0	0.0111
13-8-1-9-2222	0	0.0025	0
13-8-1-10-1122	0.0029	0.0025	0
13-8-1-10-1112	0.0029	0.005	0
13-8-1-10-1222	0.0029	0	0
13-8-1-10-2112	0	0.0025	0.0111
13-8-1-12-1112	0.0014	0	0
13-8-1-13-1222	0	0	0.0111
13-8-2-10-1122	0.0014	0	0
13-8-2-10-1112	0.0014	0	0
13-8-2-12-1112	0.0014	0	0
13-8-2-12-1212	0.0014	0	0
14-8-1-9-2112	0	0.0025	0
14-8-1-10-1122	0.0014	0.0025	0
14-8-2-10-1122	0	0	0.0111
15-8-1-11-2111	0	0	0.0111
