# Supplementary material for: The Mediterranean Sea as a barrier to gene flow: evidence from variation in and around the F7 and F12 genomic regions
Source: BMC Evol Biol. 2010 Mar 27;10:84. doi: 10.1186/1471-2148-10-84 (PMC2853540; doi:10.1186/1471-2148-10-84)
Supplement: Additional file 5 — Pairwise number of shared haplotypes from the F7 and F12 genomic regions. Sheets 'F7 all markers' & 'F7 only SNPs': Pairwise number of shared haplotypes from the F7 genomic region. In sheet 'F7 all markers' estimations were based on SNPs and microsatellites, while in sheet 'F7 only SNPs' estimations were based on SNPs only. Numbers in brackets correspond to the number of distinct haplotypes found in each population. Sheets 'F12 all markers' & 'F12 only SNPs': Pairwise number of shared haplotypes from the F12 genomic region. In sheet 'F12 all markers' estimations were based on SNPs and microsatellites, while in sheet 'F12 only SNPs' estimations were based on SNPs only. Numbers in brackets correspond to the number of distinct haplotypes found in each population. [file 1471-2148-10-84-S5.XLS]

## Sheet: F7 all markers
PAIRWISE NUMBER OF SHARED HAPLOTYPES FROM THE F7 GENOMIC REGION
		BASED ON BOTH SNPs AND MICROSATELLITES
Numbers in brackets correspond to the number of distinct haplotypes found in each population
	IC (75)	SS (60)	AN (71)	AS (61)	BO (60)	CR (70)	KH (72)	MZ (50)	CT (63)	PA (62)	TN (68)	SF (69)	TU (49)
SS (60)	8
AN (71)	7	15
AS (61)	6	19	15
BO (60)	8	14	20	19
CR (70)	10	19	15	21	21
KH (72)	6	16	21	12	18	13
MZ (50)	9	14	15	10	11	14	11
CT (63)	4	19	18	21	14	19	16	11
PA (62)	9	17	12	13	14	19	11	17	16
TN (68)	8	12	12	13	19	18	13	10	15	16
SF (69)	6	20	16	19	19	23	18	14	21	19	18
TU (49)	8	14	17	14	16	16	14	12	17	15	17	22
BA (66)	7	19	15	18	18	20	14	17	18	17	16	19	19

## Sheet: F7 only SNPs
PAIRWISE NUMBER OF SHARED HAPLOTYPES FROM THE F7 GENOMIC REGION
				BASED ON SNPs ONLY
Numbers in brackets correspond to the number of distinct haplotypes found in each population
	IC (42)	SS (42)	AN (44)	AS (40)	BO (33)	CR (42)	KH (41)	MZ (35)	CT (38)	PA (36)	TN (39)	SF (38)	TU (37)
SS (42)	16
AN (44)	19	25
AS (40)	16	31	25
BO (33)	17	20	21	22
CR (42)	19	27	25	25	22
KH (41)	17	20	26	18	18	21
MZ (35)	18	18	21	19	17	17	17
CT (38)	17	23	22	22	17	23	22	17
PA (36)	14	20	22	20	18	22	18	16	22
TN (39)	15	22	23	22	18	22	21	19	17	14
SF (38)	17	27	24	27	20	26	19	19	21	21	19
TU (37)	18	22	21	19	17	21	18	20	22	18	16	23
BA (42)	16	22	25	24	23	25	22	19	22	22	25	21	22

## Sheet: F12 all markers
PAIRWISE NUMBER OF SHARED HAPLOTYPES FROM THE F12 GENOMIC REGION
		BASED ON BOTH SNPs AND MICROSATELLITES
Numbers in brackets correspond to the number of distinct haplotypes found in each population
	IC (74)	SS (57)	AN (59)	AS (46)	BO (39)	CR (56)	KH (57)	MZ (36)	CT (48)	PA (41)	TN (48)	SF (57)	TU (48)
SS (57)	12
AN (59)	12	17
AS (46)	8	19	13
BO (39)	10	14	16	11
CR (56)	9	22	16	21	13
KH (57)	16	20	16	16	14	15
MZ (36)	9	13	14	8	10	11	15
CT (48)	10	20	14	20	14	23	18	7
PA (41)	5	17	12	17	11	18	10	9	17
TN (48)	11	15	14	12	16	16	17	13	16	16
SF (57)	11	20	15	17	14	22	14	12	20	20	17
TU (48)	10	22	20	19	15	18	18	12	20	14	13	19
BA (54)	12	19	15	15	16	18	11	12	18	16	20	17	20

## Sheet: F12 only SNPs
PAIRWISE NUMBER OF SHARED HAPLOTYPES FROM THE F12 GENOMIC REGION
				BASED ON SNPs ONLY
Numbers in brackets correspond to the number of distinct haplotypes found in each population
	IC (18)	SS (17)	AN (16)	AS (13)	BO (10)	CR (14)	KH (16)	MZ (12)	CT (15)	PA (15)	TN (14)	SF (14)	TU (14)
SS (17)	12
AN (16)	12	16
AS (13)	10	11	11
BO (10)	9	10	10	8
CR (14)	13	13	13	11	10
KH (16)	14	14	14	10	10	13
MZ (12)	11	11	11	8	9	11	12
CT (15)	12	14	14	12	10	13	13	10
PA (15)	12	13	13	11	9	13	12	10	12
TN (14)	12	13	13	11	9	12	12	10	12	11
SF (14)	12	14	14	10	10	13	14	11	13	12	12
TU (14)	12	13	13	10	10	12	13	11	12	12	11	12
BA (12)	10	12	12	9	10	11	11	10	11	11	10	11	12
